# Supplementary material for: Adolescent Δ9-THC Exposure Differentially Affects Mice Depending on Their Personality
Source: Pharmaceuticals (Basel). 2026 Jun 29;19(7):1009. doi: 10.3390/ph19071009 (PMC13414570; doi:10.3390/ph19071009)
Supplement: Supplementary file 1 [file pharmaceuticals-19-01009-s001.zip]

Archive with 1 entries (1 files):
- pharmaceuticals-4342613-supplementary.pdf
